# Supplementary material for: Safety and Immunogenicity of an In Vivo Muscle Electroporation Delivery System for DNA-hsp65 Tuberculosis Vaccine in Cynomolgus Monkeys
Source: Vaccines (Basel). 2023 Dec 18;11(12):1863. doi: 10.3390/vaccines11121863 (PMC10747856; doi:10.3390/vaccines11121863)
Supplement: Supplementary file 1 [file vaccines-11-01863-s001.zip]

Archive with 4 entries (4 files):
- Figure S1.pdf
- Supplem Table S3_ renal and hepatic profile.pdf
- Supplemental Table S1_ Peptides sequence.xls
- vaccine-2701540 2nd version_Supplem Table S2_ hematological profile_2nd version.pdf
