# Supplementary material for: Safety and Immunogenicity of an In Vivo Muscle Electroporation Delivery System for DNA-hsp65 Tuberculosis Vaccine in Cynomolgus Monkeys
Source: Vaccines (Basel). 2023 Dec 18;11(12):1863. doi: 10.3390/vaccines11121863 (PMC10747856; doi:10.3390/vaccines11121863)
Supplement: Supplementary file 1 [file vaccines-11-01863-s001.zip › Supplemental Table S1_ Peptides sequence.xls]

## Sheet: Sheet1
	HSP65 Peptides Sequence	number aa
1	MAKTIAYDEEARRGL	15
2	AYDEEARRGLERGLNSL	17
3	ARRGLERGLNSLADAVK	17
4	ERGLNSLADAVKVTLGPKG	19
5	SLADAVKVTLGPKGRNV	17
6	VKYTLGPKGRNVVLEK	16
7	GPKGRNVVLEKKWGA	15
8	NVVLEKKWGAPTITND	16
9	KKWGAPTITNDGVSI	15
10	PTITNDGVSIAKEIEL	16
11	DGVSIAKEIELEDPYEK	17
12	AKEIELEDPYEKIGAELVK	19
13	LEDRYEKIGAELVKEVAK	18
14	EKIGAELVKEVAKKTDDVA	19
15	ELVKEVAKKTDDVAGD	16
16	VAKKTDDVAGDGTTTATVL	19
17	DDVAGDGTTTATVLAQALV	19
18	DGTTTATVLAQALVKEGL	18
19	ATVLAQALVKEGLRNVAAGA	20
20	QALVKEGLRNVAAGANPLG	19
21	EGLRNVAAGANPLGLKRG	18
22	VAAGANPLGLKRGIEKA	17
23	NPLGLKRGIEKAVDKV	16
24	KRGIEKAVDKVTETL	15
25	KAVDKVTETLLKDAK	15
26	VTETLLKDAKEVETK	15
27	LKDAKEVETKEQIAA	15
28	EVETKEQIAATAAISA	16
29	EQIAATAAISAGDQSIGD	18
30	TAAISAGDQSIGDLI	15
31	AGDQSIGDLIAEAMDKVG	18
32	IGDLIAEAMDKVGNEG	16
33	AEAMDKVGNEGVITV	15
34	KVGNEGVITVEESNTFGL	18
35	GVITVEESNTFGLQL	15
36	EESNTFGLQLELTEG	15
37	FGLQLELTEGMRFDKG	16
38	ELTEGMRFDKGYISG	15
39	MRFDKGYISGYFVTDA	16
40	GYISGYFVTDAERQEA	16
41	YFVTDAERQEAVLEEPYI	18
42	AERQEAVLEEPYILL	15
43	AVLEEPVILLVSSKVSTVK	19
44	PYILLVSSKVSTVKD	15
45	VSSKVSTVKDLLPLLEKV	18
46	STVKDLLPLLEKVIQAGK	18
47	LLPLLEKVIQAGKSLLIIA	19
48	EKVIQAGKSLLIIAED	16
49	AGKSLLIIAEDVEGEAL	17
50	LIIAEDVEGEALSTL	15
51	DVEGEALSTLVVNKIRG	17
52	ALSTLVVNKIRGTFKSVA	18
53	VVNKIRGTFKSVAVKA	16
54	RGTFKSVAVKAPGFGD	16
55	SVAVKAPGFGDRRKALQD	19
56	APGFGDRRKAMLQDMAI	17
57	DRRKAMLQDMAILTGAQV	18
58	MLQDMAILTGAQVISEEVG	19
59	AILTGAQVISEEVGL	15
60	AQVISEEVGLTLENTDL	17
61	EEVGLTLENTDLSLL	15
62	TLENTDLSLLGKARK	15
63	DLSLLGKARKVVMTK	15
64	GKARKVVMTKDETTIVEG	18
65	VVMTKDETTIVEGAG	15
66	DETTIVEGAGDTDAIAG	17
67	VEGAGDTDAIAGRVA	15
68	DTDAIAGRVAQIRTEI	16
69	AGRVAQIRTEIENSD	15
70	QIRTEIENSDSDYDREKL	18
71	IENSDSDYDREKLQERL	17
72	SDYDREKLQERLAKL	15
73	EKLQERLAKLAGGVAVIK	18
74	RLAKLAGGVAVIKAG	15
75	AGGVAVIKAGAATEV	15
76	VIKAGAATEVELKERKHRI	19
77	AATEVELKERKHRIEDA	17
78	ELKERKHRIEDAVRNAK	17
79	KHRIEDAVRNAKAAVEEG	18
80	DAVRNAKAAVEEGIVAG	17
81	AKAAVEEGIVAGGGV	15
82	EEGIVAGGGVTLLQAAPAL	19
83	AGGGVTLLQAAPALDKL	17
84	TLLQAAPALDKLKLTG	16
85	APALDKLKLTGDEATG	16
86	KLKLTGDEATGANIVKVA	18
87	GDEATGANIVKVALEA	16
88	GANIVKVALEAPLKQIA	17
89	KVALEAPLKQIAFNSG	16
90	APLKQIAFNSGMEPGV	16
91	IAFNSGMEPGVVAEKV	16
92	GMEPGVVAEKVRNLSV	16
93	VVAEKVRNLSVGHGL	15
94	VRNLSVGHGLNAATG	15
95	VGHGLNAATGEYEDL	15
96	NAATGEYEDLLKAGVA	16
97	EYEDLLKAGVADPVKV	16
98	LKAGVADPVKVTRSAL	16
99	ADPVKVTRSALQNAASIAG	19
100	VTRSALQNAASIAGL	15
101	LQNAASIAGLFLTTEA	16
102	SIAGLFLTTEAVVAD	15
103	FLTTEAVVADKPEKTA	16
104	AVVADKPEKTAAPASD	16
105	KPEKTAAPASDPTGG	15
	TOTAL aminoacids	1739
